# Supplementary material for: Antiviral Activities of Asarones and Rhizomes of Acorus gramineus on Murine Norovirus
Source: Viruses. 2022 Oct 10;14(10):2228. doi: 10.3390/v14102228 (PMC9611275; doi:10.3390/v14102228)
Supplement: Supplementary file 1 [file viruses-14-02228-s001.zip]

Archive with 1 entries (1 files):
- viruses-1902348-supplementary.pdf
